# Supplementary material for: RNA Sequencing of Intestinal Enterocytes Pre- and Post-Roux-en-Y Gastric Bypass Reveals Alteration in Gene Expression Related to Enterocyte Differentiation, Restitution, and Obesity with Regulation by Schlafen 12
Source: Cells. 2022 Oct 18;11(20):3283. doi: 10.3390/cells11203283 (PMC9601224; doi:10.3390/cells11203283)
Supplement: Supplementary file 1 [file cells-11-03283-s001.zip]

Archive with 5 entries (5 files):
- Table S1.pdf
- Table S2- Post_BMI_Linear.pdf
- Table S3.pdf
- Table S4.pdf
- Table S5. BMIPercent_Change_FC_19gene_linerRes.pdf
